# Supplementary material for: Perceptions of medical students towards the role of histology and embryology during curricular review
Source: BMC Med Educ. 2023 Jan 30;23:74. doi: 10.1186/s12909-023-04019-4 (PMC9885397; doi:10.1186/s12909-023-04019-4)
Supplement: Supplementary file 1 — Additional file 1. [file 12909_2023_4019_MOESM1_ESM.xlsx]

## Sheet: Dataset (total)
n	Age (years)	Gender	Year of the course	Answers to question 1	Answers to question 11	Answers to question 2	Answers to question 12	Answers to question 3	Answers to question 13	Answers to question 4	Answers to question 14	Answers to question 5	Answers to question 15	Answers to question 6	Answers to question 16	Answers to question 7	Answers to question 17	Answers to question 8	Answers to question 18	Answers to question 9	Answers to question 19	Answers to question 10	Answers to question 20	Answers to question 21	Answers to question 22	Answers to question 23	Answers to question 24
1	21	Female	3	4	3	2	4	4	4	3	3	5	5	4	4	2	2	2	2	4	4	2	3	3	5	5	5
2	20	Female	3	4	4	4	4	4	4	3	3	5	5	4	2	2	2	2	2	4	2	2	4	2	5	4	4
3	21	Female	3	4	2	3	3	3	3	2	2	4	4	4	4	2	2	2	2	4	2	2	4	2	4	4	4
4	22	Female	3	4	4	4	4	4	4	2	2	4	4	4	4	2	2	2	2	4	4	4	4	2	4	4	4
5	21	Female	3	4	3	5	5	5	5	4	4	5	5	4	4	2	2	2	2	4	4	2	5	2	4	5	5
6	20	Male	3	4	4	2	2	4	5	3	3	5	5	5	4	1	1	1	1	2	2	4	3	2	5	5	5
7	21	Female	3	4	3	3	3	2	2	2	2	4	4	5	4	2	2	2	2	4	4	2	3	2	4	5	5
8	21	Male	3	3	2	4	4	3	3	2	2	4	4	4	4	2	2	2	2	5	2	2	3	1	2	5	3
9	22	Male	3	5	4	1	3	5	5	1	1	2	2	2	4	2	5	2	1	5	3	2	2	4	5	5	2
10	21	Female	3	4	3	5	5	5	5	3	3	4	4	4	3	3	3	3	3	5	4	3	2	4	3	5	4
11	20	Male	3	4	3	4	5	2	2	2	2	4	4	3	1	4	4	3	3	4	1	5	4	1	4	5	5
12	21	Male	3	4	4	3	3	3	3	1	1	1	1	4	4	3	3	3	3	3	3	3	5	2	3	4	4
13	30	Female	3	4	4	2	2	4	4	2	2	4	4	4	2	4	2	2	2	4	2	4	3	2	4	5	5
14	31	Female	3	4	5	2	2	3	4	4	3	5	5	5	5	1	1	1	1	3	3	2	2	2	4	5	5
15	21	Female	3	4	4	3	4	4	4	2	2	5	4	4	3	2	2	2	2	4	4	1	5	3	4	5	5
16	20	Female	3	3	4	3	4	5	5	4	4	4	4	2	3	2	2	2	2	5	3	3	3	1	3	5	5
17	20	Male	3	4	4	3	3	5	5	3	3	4	4	1	1	4	4	1	1	5	5	3	4	3	4	4	4
18	21	Female	3	3	3	5	5	4	4	4	4	4	4	5	5	2	3	2	2	5	3	2	5	3	5	5	3
19	21	Female	3	4	3	3	3	2	2	2	2	4	4	5	4	2	2	2	2	4	4	2	3	2	4	5	5
20	20	Female	3	3	4	4	3	3	3	3	3	4	4	4	3	3	3	3	3	4	3	4	3	3	4	4	5
21	21	Male	3	4	4	2	2	3	3	2	2	3	3	4	4	2	2	2	2	2	2	3	4	3	4	5	4
22	21	Female	3	4	3	4	4	2	2	2	2	3	3	5	5	1	1	1	1	5	5	3	5	1	2	5	5
23	21	Female	3	4	2	4	4	3	2	3	4	2	2	3	4	2	2	2	2	4	2	3	2	4	2	4	3
24	20	Female	3	5	3	2	4	5	5	3	5	5	5	5	5	4	4	4	4	5	5	3	3	5	5	5	5
25	21	Male	3	4	4	5	5	5	5	2	2	5	5	5	2	3	3	1	1	5	4	4	4	2	4	5	4
26	22	Male	3	3	1	5	5	4	5	4	5	5	5	4	3	2	3	3	2	4	3	3	2	3	5	5	5
27	26	Female	3	4	4	2	2	3	3	2	2	4	4	4	4	4	4	2	2	4	3	2	4	2	4	5	4
28	22	Male	3	4	4	3	3	2	4	2	2	4	4	3	3	2	2	5	5	5	5	2	2	4	4	4	4
29	27	Female	3	4	3	3	3	4	4	2	2	4	4	3	3	4	4	2	2	4	3	2	2	3	4	4	4
30	21	Male	3	5	5	2	2	4	5	1	1	5	5	4	4	3	5	3	1	5	1	3	5	1	5	3	4
31	21	Male	3	4	2	5	5	5	5	2	4	5	5	5	2	1	1	1	1	5	3	5	5	1	2	5	5
32	21	Female	3	5	4	4	4	3	3	2	2	4	4	5	5	1	1	1	1	1	1	2	5	2	4	5	5
33	21	Female	3	4	4	3	3	5	5	2	2	5	5	4	4	2	2	2	2	4	4	1	4	1	4	4	4
34	33	Female	3	5	3	2	4	1	1	1	1	4	4	1	1	2	2	2	2	3	3	2	1	1	4	5	2
35	21	Female	3	4	3	5	4	3	4	2	3	4	4	5	5	2	2	2	2	5	3	2	5	1	4	5	5
36	20	Female	3	4	3	4	4	2	2	2	2	2	2	1	1	3	3	2	2	4	4	2	4	2	4	5	2
37	20	Female	3	1	1	5	3	4	5	5	4	2	4	1	1	3	1	1	1	5	5	1	1	5	5	5	5
38	22	Female	3	4	4	4	4	5	5	3	3	5	5	3	3	2	2	3	3	4	4	2	5	2	5	5	5
39	27	Female	3	4	4	2	4	3	4	3	3	4	4	4	4	2	2	2	2	3	2	2	2	4	4	4	4
40	21	Female	3	5	2	3	5	5	5	3	3	5	5	1	1	2	2	2	2	5	5	1	3	3	5	5	1
41	20	Female	3	4	4	3	3	4	4	3	3	2	2	3	3	3	3	3	3	2	2	1	5	1	4	5	4
42	21	Female	3	4	2	3	4	5	5	4	4	5	5	4	2	2	2	2	2	5	5	5	5	1	5	5	5
43	20	Female	3	4	3	3	3	4	5	3	4	5	5	4	4	2	2	3	3	4	4	1	2	4	4	5	4
44	21	Male	3	4	4	5	5	1	1	1	1	3	3	1	1	1	3	4	4	5	1	1	5	1	4	5	5
45	22	Female	3	3	4	2	2	5	5	2	2	5	5	4	2	2	2	3	2	4	2	4	4	3	3	5	4
46	20	Female	3	4	4	1	1	4	4	1	1	4	4	5	5	2	2	2	2	5	3	3	2	5	3	5	5
47	20	Male	3	5	5	2	2	3	3	1	1	4	4	4	4	1	1	1	1	5	5	1	5	1	5	5	5
48	23	Male	3	4	3	4	4	5	5	3	3	4	4	4	3	2	2	4	3	5	5	2	3	2	4	3	5
49	20	Male	3	4	3	2	3	5	5	3	3	5	5	5	5	2	2	4	4	4	4	2	3	3	4	5	3
50	29	Female	3	5	4	3	4	5	5	2	2	5	5	3	3	2	2	4	4	5	3	2	5	1	4	5	5
51	21	Female	3	3	2	4	4	4	4	2	2	4	4	5	5	2	2	2	2	2	2	3	2	4	4	5	4
52	20	Female	3	3	3	4	4	4	4	3	3	4	4	3	3	3	3	3	3	4	4	2	4	2	5	5	4
53	20	Female	3	3	3	3	3	5	5	2	2	5	5	4	4	3	3	3	3	5	5	4	4	3	5	5	5
54	20	Female	3	4	2	4	2	4	4	2	2	5	5	5	5	1	1	1	1	1	1	1	5	1	5	5	5
55	36	Female	3	5	3	2	2	5	5	1	1	5	5	4	3	4	4	2	2	5	3	3	2	1	5	5	5
56	21	Female	3	3	4	5	5	3	3	3	2	4	3	2	2	2	4	4	2	4	2	4	4	2	4	3	4
57	20	Female	3	2	3	4	3	5	5	4	4	5	5	4	4	1	1	1	1	5	5	1	3	3	2	5	3
58	21	Female	3	4	3	4	4	5	5	2	2	5	5	5	5	1	1	1	1	4	1	1	3	2	5	5	5
59	20	Male	3	4	4	3	3	5	4	2	2	5	5	2	2	3	3	4	4	5	5	2	3	2	5	4	4
60	20	Female	3	5	2	2	4	5	5	4	4	4	4	4	4	2	2	2	2	2	2	2	2	2	4	5	4
61	20	Female	3	3	2	5	5	5	5	2	3	5	5	3	1	3	1	2	1	4	3	3	3	3	4	5	4
62	20	Female	3	4	3	4	4	4	5	2	2	3	3	4	4	2	3	2	2	4	4	4	2	2	4	5	3
63	22	Female	3	3	3	4	4	5	5	2	2	5	5	4	4	2	2	2	2	4	4	2	4	3	5	5	4
64	21	Male	3	4	3	4	4	3	5	3	4	5	5	2	1	2	1	2	1	5	2	4	3	2	4	4	4
65	22	Female	3	2	2	5	5	5	5	3	3	5	5	2	2	1	1	1	1	1	1	4	5	1	5	5	5
66	20	Female	3	4	4	5	5	2	2	2	2	4	4	3	3	2	3	4	2	5	5	3	3	4	3	5	4
67	21	Female	3	4	3	5	5	5	5	3	3	5	5	5	5	2	2	1	1	4	4	1	5	3	5	5	5
68	20	Male	3	4	3	4	5	5	3	2	4	4	4	3	3	5	5	1	1	5	5	4	5	1	5	1	2
69	21	Female	3	3	2	4	4	5	5	4	4	4	4	1	1	1	2	3	5	5	5	5	3	1	4	4	2
70	20	Female	3	5	5	4	4	5	5	2	2	5	5	3	3	1	1	3	3	5	5	1	5	4	5	5	5
71	21	Female	3	4	2	4	5	5	5	2	4	4	4	4	4	2	2	2	2	5	3	2	4	1	4	5	4
72	20	Female	3	4	4	3	3	4	4	3	3	5	5	3	3	3	3	3	3	5	5	3	3	2	5	5	5
73	20	Female	3	4	3	3	3	4	5	3	4	4	5	4	3	3	3	3	3	5	3	3	5	3	5	5	5
74	21	Male	3	3	3	1	1	4	5	3	2	5	5	3	2	2	2	2	2	4	2	5	2	4	5	5	5
75	20	Male	3	5	2	2	5	3	4	1	3	2	4	3	3	2	2	4	4	5	5	1	4	4	5	2	1
76	22	Female	3	4	4	3	3	3	3	2	2	3	3	4	4	3	3	3	3	4	4	3	5	2	3	4	3
77	21	Female	3	4	4	4	4	3	3	3	3	4	4	4	4	2	2	2	2	5	5	3	3	3	4	5	4
78	20	Female	3	4	4	2	3	4	4	2	2	4	4	4	4	2	2	2	2	2	2	3	2	4	3	4	4
79	21	Female	3	4	4	4	4	3	3	3	3	4	4	4	4	2	2	2	2	5	5	3	3	3	4	5	4
80	21	Male	3	3	1	4	5	4	5	4	5	5	5	5	4	1	1	1	1	1	1	1	5	1	5	5	4
81	34	Female	3	4	3	2	4	2	4	2	3	4	4	5	3	3	3	2	2	5	3	3	1	4	4	5	5
82	21	Female	3	3	3	4	3	5	5	4	4	4	4	3	3	2	3	3	2	5	4	3	3	2	3	4	4
83	28	Male	3	5	4	1	3	3	3	2	2	4	4	5	3	4	2	2	4	4	1	3	3	3	4	5	2
84	21	Female	3	4	4	2	2	3	3	4	4	5	5	5	5	1	1	1	1	5	1	4	4	2	3	5	4
85	21	Female	3	4	4	4	5	4	4	2	2	4	4	5	3	3	3	2	2	2	2	5	2	3	5	5	5
86	22	Female	3	5	4	3	3	3	5	1	2	4	4	4	4	4	4	2	2	4	2	4	3	2	3	4	4
87	20	Female	3	4	3	2	4	5	5	2	2	2	2	5	5	1	1	1	1	1	1	1	2	2	5	5	5
88	21	Female	3	2	3	4	4	5	5	4	4	5	5	2	2	2	2	4	4	5	5	2	2	5	5	5	3
89	21	Female	3	5	5	4	5	4	5	2	2	5	5	5	5	1	1	1	1	4	4	2	1	1	5	5	3
90	23	Female	3	5	5	2	2	2	2	1	1	4	4	4	4	1	1	1	1	4	4	2	4	2	3	5	5
91	21	Female	3	5	4	2	2	3	3	1	1	4	4	4	4	4	4	2	2	4	4	4	5	2	2	3	3
92	20	Female	3	2	2	4	4	4	4	4	4	4	4	2	2	2	2	2	2	4	3	4	2	4	4	4	4
93	20	Female	3	4	4	3	3	4	4	3	3	4	4	3	3	3	3	2	2	4	4	4	4	2	4	4	4
94	21	Female	3	2	4	3	3	5	5	4	3	5	5	5	5	2	2	2	2	4	3	1	2	5	5	5	5
95	20	Female	3	5	4	2	2	3	4	1	1	5	5	4	4	2	2	2	2	4	1	2	4	2	2	5	5
96	19	Male	3	4	3	3	4	4	5	1	1	5	5	4	4	4	4	2	2	5	5	1	5	1	4	4	4
97	21	Male	3	3	3	4	4	5	5	2	2	4	4	5	5	1	1	1	1	1	1	4	2	3	5	5	5
98	21	Female	3	4	3	4	4	4	4	3	3	5	5	4	4	3	3	2	2	4	4	3	3	5	4	5	4
99	22	Female	3	4	2	2	4	4	4	3	3	4	4	2	2	2	2	4	4	5	5	5	4	4	4	4	3
100	20	Female	3	3	4	4	3	5	4	2	2	4	4	3	3	2	2	2	2	5	5	3	3	2	3	5	5
101	21	Female	3	5	2	2	4	3	4	2	3	3	3	5	2	3	3	3	3	2	2	4	4	2	4	4	3
102	20	Female	3	4	2	5	4	5	5	5	5	5	5	2	2	3	3	2	2	5	5	1	3	4	1	5	5
103	20	Female	3	5	4	2	2	3	4	1	1	4	4	2	2	3	3	3	3	4	4	3	4	1	3	4	5
104	20	Female	3	3	3	4	4	5	5	4	4	5	5	4	4	4	4	2	2	5	5	2	3	3	5	5	2
105	20	Female	3	5	4	2	3	4	4	2	3	4	4	5	4	2	2	3	3	4	4	4	3	4	5	5	5
106	20	Female	3	3	3	5	5	5	5	4	4	5	5	4	4	3	3	3	3	5	5	1	2	3	5	5	5
107	21	Male	3	4	4	2	3	3	3	2	2	2	2	5	4	1	2	2	2	4	4	1	4	3	5	5	3
108	20	Female	3	4	2	5	5	5	5	3	3	5	5	4	1	4	4	1	1	5	5	1	5	1	5	5	5
109	21	Male	3	4	4	2	2	4	5	1	2	5	5	5	5	1	1	1	1	4	4	2	4	2	5	5	5
110	21	Female	3	4	2	5	5	2	2	2	3	1	2	2	2	1	1	1	1	4	3	2	1	2	4	4	4
111	21	Male	3	2	1	5	5	4	4	5	5	3	3	3	2	2	2	2	2	5	5	1	3	3	5	5	5
112	21	Female	3	4	2	5	5	4	4	3	3	5	5	3	2	2	2	2	2	5	5	3	3	4	5	5	5
113	20	Female	3	5	4	3	3	3	5	2	3	4	4	5	5	2	2	1	1	1	2	2	3	1	3	5	4
114	20	Female	3	4	4	4	4	5	5	2	2	4	4	3	3	3	3	3	3	4	4	3	4	2	4	4	4
115	23	Female	3	3	3	2	2	4	4	2	2	4	4	4	4	2	2	2	2	5	5	3	4	3	4	3	4
116	21	Female	3	5	5	4	4	3	3	2	2	4	4	3	3	3	3	3	3	4	3	1	3	3	3	4	4
117	21	Male	3	5	5	3	4	4	4	1	1	4	4	4	4	2	2	3	3	5	2	2	3	3	4	4	2
118	20	Female	3	4	3	4	3	2	5	4	5	4	4	3	3	3	3	3	3	5	5	3	2	3	5	5	3
119	23	Male	3	5	4	2	2	4	3	2	2	5	5	5	4	2	2	2	2	4	2	4	4	2	4	4	5
120	20	Male	3	2	2	4	4	5	5	4	5	5	5	4	4	1	1	5	5	2	2	1	1	5	5	5	4
121	21	Female	3	4	4	4	4	4	4	3	3	5	5	2	2	3	3	3	3	3	3	1	5	1	5	5	4
122	21	Male	3	5	4	3	4	4	4	2	2	3	4	4	4	3	3	3	3	4	4	3	3	3	5	5	5
123	20	Female	3	3	4	4	2	5	5	3	3	5	5	2	2	3	3	1	1	4	3	1	3	2	4	4	4
124	23	Female	3	4	4	5	5	2	2	2	2	5	5	4	4	1	1	2	2	4	4	1	4	2	5	5	5
125	21	Female	3	4	4	3	4	2	4	2	2	4	4	5	5	1	1	1	1	3	1	3	3	1	4	5	4
126	21	Female	3	4	4	2	2	4	4	2	2	4	4	5	4	2	2	2	2	2	2	3	5	2	5	5	5
127	22	Male	4	4	4	2	2	4	4	1	1	4	4	2	2	2	2	2	2	5	4	2	4	2	4	4	4
128	22	Female	4	5	5	2	2	2	2	1	1	5	5	2	2	4	4	2	2	5	5	4	4	4	5	5	5
129	21	Female	4	5	5	2	2	5	5	2	2	5	5	3	3	5	5	3	3	5	5	5	5	3	3	5	5
130	22	Female	4	4	4	2	2	3	3	2	2	4	4	4	4	3	2	2	2	2	2	4	4	3	4	5	5
131	21	Male	4	4	3	2	4	5	5	4	4	5	5	3	3	3	3	3	3	5	5	5	3	5	5	5	5
132	21	Male	4	3	2	4	2	3	2	3	4	4	4	5	2	1	1	1	1	5	4	1	2	3	4	4	4
133	43	Female	4	3	4	4	3	5	4	2	2	5	5	2	2	2	2	4	4	4	4	4	4	2	4	5	5
134	22	Female	4	4	3	2	2	4	4	3	3	5	5	3	3	1	1	1	1	5	5	1	3	2	5	5	5
135	21	Male	4	3	3	5	5	1	4	2	2	2	2	5	5	1	1	2	2	3	3	1	3	1	5	5	3
136	21	Female	4	2	4	3	2	5	5	3	3	5	5	4	4	2	2	1	1	1	1	1	2	2	4	4	4
137	25	Female	4	5	4	2	3	3	4	2	3	3	3	5	3	2	3	2	3	2	2	4	2	3	5	5	5
138	21	Male	4	5	5	2	2	4	4	2	2	4	4	4	4	2	2	4	4	5	2	1	4	1	4	5	4
139	22	Male	4	4	4	2	2	4	4	1	1	3	3	5	5	2	2	2	2	4	4	1	5	1	5	5	5
140	33	Female	4	4	4	4	2	4	4	1	1	5	5	4	4	1	1	2	2	4	4	2	2	4	5	3	4
141	22	Female	4	4	3	4	4	4	4	3	3	4	4	5	5	2	2	2	2	4	4	2	2	3	5	4	4
142	21	Female	4	4	3	2	2	4	5	1	1	5	5	4	4	2	2	2	2	5	5	4	4	2	2	5	5
143	21	Female	4	3	3	3	4	5	5	3	3	5	5	3	4	3	3	3	3	4	4	3	4	4	4	4	4
144	23	Female	4	4	4	3	3	5	5	2	2	5	5	5	5	3	3	1	1	4	4	3	3	3	3	5	5
145	21	Male	4	5	5	2	2	3	3	1	1	4	4	5	5	1	1	1	1	1	1	2	4	2	4	4	4
146	21	Male	4	5	5	2	2	4	4	2	2	5	5	3	3	2	2	2	2	4	4	5	5	2	5	5	5
147	21	Female	4	4	3	5	5	3	3	2	2	3	3	2	2	2	2	2	2	4	3	2	3	3	4	4	4
148	22	Female	4	4	4	3	2	3	4	2	2	5	5	4	4	2	2	2	2	4	4	2	3	2	3	4	5
149	21	Male	4	4	4	4	4	3	3	3	3	5	5	4	4	2	2	2	2	3	3	2	4	2	4	5	4
150	22	Male	4	4	5	4	4	5	5	3	3	5	5	4	4	5	5	3	3	5	5	2	5	2	5	5	5
151	21	Male	4	3	3	4	4	4	4	3	3	4	4	4	4	2	2	2	2	3	3	3	4	3	3	4	4
152	21	Male	4	4	4	4	4	5	5	2	2	5	5	4	4	3	3	3	3	4	4	4	2	1	4	4	2
153	21	Female	4	4	3	5	5	5	5	4	4	5	5	5	5	2	2	4	4	2	2	1	5	1	3	5	5
154	21	Male	4	4	4	2	2	5	5	2	2	5	5	2	2	1	1	1	1	4	4	1	5	2	5	4	5
155	23	Female	4	5	5	2	1	4	4	1	1	5	5	5	5	2	2	2	2	4	4	1	5	1	5	5	5
156	21	Female	4	5	5	2	2	5	5	1	1	5	5	2	2	2	2	2	2	2	2	2	5	2	5	5	5
157	22	Female	4	4	4	4	3	4	4	1	1	5	5	2	2	2	2	4	4	5	5	3	2	2	5	5	4
158	21	Female	4	4	3	2	4	4	5	2	2	4	3	5	2	1	4	2	4	5	2	3	4	3	4	4	4
159	22	Male	4	4	3	3	4	3	4	2	2	4	5	4	3	1	1	3	3	4	3	3	5	3	4	4	3
160	21	Male	4	2	2	4	4	5	5	2	2	5	5	4	4	3	3	2	2	5	5	2	5	1	5	5	5
161	22	Female	4	4	4	4	4	3	4	3	3	5	5	3	3	1	1	5	5	4	2	2	3	3	5	5	5
162	21	Male	4	4	3	4	4	5	5	2	2	5	5	3	4	3	3	3	3	5	4	4	3	4	5	5	4
163	21	Female	4	4	4	2	2	4	4	2	3	5	5	4	4	1	3	3	2	5	5	5	2	5	5	3	4
164	22	Male	4	5	5	5	5	3	4	1	1	5	5	5	5	1	1	1	1	4	4	1	5	2	5	5	4
165	21	Female	4	3	4	1	1	5	5	4	4	5	5	5	5	1	1	1	1	4	4	4	5	2	5	5	5
166	21	Male	4	2	1	5	4	5	5	5	5	5	5	5	5	1	1	1	1	4	4	1	5	2	4	5	3
167	21	Male	4	4	3	1	2	4	4	1	1	5	5	4	4	3	3	1	1	1	1	1	2	4	5	4	5
168	21	Female	4	5	4	1	2	4	4	2	2	5	4	4	4	2	2	2	2	4	2	3	5	1	2	4	5
169	21	Female	4	5	5	1	1	4	5	1	1	5	4	4	5	2	2	2	2	4	2	3	4	3	2	5	5
170	21	Male	4	5	4	1	2	4	5	2	3	4	4	5	3	3	3	3	3	4	3	3	5	2	4	4	4
171	21	Male	4	2	1	3	3	5	5	4	4	5	5	5	5	1	1	1	1	5	2	3	3	4	5	5	5
172	22	Female	4	3	4	4	4	4	4	3	2	4	4	1	1	2	2	2	2	3	3	2	1	4	2	4	4
173	21	Male	4	4	3	4	5	4	5	4	5	5	5	4	2	3	3	3	3	5	3	2	4	4	4	2	2
174	26	Male	4	4	4	2	2	5	5	4	2	5	5	1	1	1	2	5	5	2	2	2	4	5	5	4	5
175	22	Female	4	4	3	3	3	4	4	2	2	5	5	3	3	2	2	2	2	2	5	2	4	2	5	4	4
176	21	Female	4	4	4	4	4	5	5	2	2	5	5	3	3	2	2	1	1	5	5	1	3	2	4	5	2
177	21	Male	4	4	3	1	1	2	2	1	2	4	5	5	4	1	1	1	1	1	1	1	3	2	3	4	3
178	21	Female	4	4	2	2	3	4	5	2	4	3	5	5	2	1	1	1	1	3	1	3	5	1	5	4	5
179	22	Female	4	4	2	4	4	5	5	2	4	5	5	2	2	3	3	2	2	5	5	4	3	2	4	4	4
180	21	Male	4	3	3	4	5	5	5	4	4	5	5	3	3	1	1	2	2	4	3	4	5	3	3	4	2
181	22	Female	4	2	1	4	5	5	5	3	3	5	5	4	4	2	2	2	2	5	4	2	3	1	4	3	4
182	21	Female	4	5	5	1	1	5	5	2	2	5	5	5	5	1	1	1	1	5	5	1	3	3	5	5	5
183	23	Female	4	4	3	4	4	5	5	4	4	5	5	2	2	4	4	2	2	5	5	1	2	4	5	4	4
184	22	Female	4	3	4	3	3	5	5	5	5	5	5	4	4	3	5	2	2	5	5	4	1	5	5	5	5
185	22	Female	4	4	3	4	4	5	5	2	3	5	5	4	4	4	4	2	2	3	3	1	4	4	5	5	5
186	21	Female	4	5	4	2	3	5	5	2	4	5	5	4	4	1	1	1	1	5	5	1	5	1	5	5	5
187	22	Male	4	4	5	3	2	4	4	4	2	5	5	3	3	3	3	3	3	2	2	5	4	2	4	4	4
188	21	Male	4	4	4	3	3	5	5	1	1	5	5	5	5	2	2	2	2	3	3	2	4	2	4	5	5
189	22	Other	4	4	4	4	3	5	5	1	1	4	4	5	5	1	1	1	1	1	1	1	5	1	5	5	5
190	21	Female	4	4	5	3	3	4	4	3	2	5	5	3	2	3	2	1	1	5	4	4	3	2	4	4	4
191	21	Female	4	3	4	5	3	5	5	3	3	5	5	2	2	3	3	2	2	5	5	2	3	3	3	3	4
192	22	Male	4	5	3	1	4	2	3	2	2	5	5	1	1	1	1	5	5	5	3	5	2	2	2	5	2
193	22	Female	4	4	4	5	4	5	5	2	2	5	5	2	2	1	1	2	2	5	5	3	5	2	3	4	5
194	21	Male	4	5	4	2	3	5	5	3	3	4	4	5	5	3	3	3	3	3	3	3	5	3	5	5	5
195	28	Female	4	4	4	4	4	2	2	2	2	4	4	3	3	3	3	3	3	5	5	4	4	3	4	5	5
196	21	Female	4	4	3	2	4	4	5	2	3	4	5	4	4	2	2	2	2	5	5	2	3	3	4	5	5
197	21	Female	4	3	2	5	5	5	5	5	5	5	5	3	3	1	1	1	1	2	2	1	5	2	1	5	3
198	21	Female	4	2	1	3	5	4	5	2	5	5	5	5	1	3	3	3	3	5	3	2	5	2	5	5	5
199	22	Female	4	4	4	2	2	4	4	1	1	4	4	4	4	1	1	1	1	4	4	3	5	1	5	5	5
200	22	Female	4	2	4	4	1	5	5	2	2	5	5	1	1	3	3	3	3	4	4	4	3	1	4	4	4
201	22	Female	4	2	2	4	4	5	5	4	4	5	5	2	2	3	3	3	3	5	5	3	2	5	5	5	5
202	22	Female	4	5	5	3	3	4	5	5	5	5	5	5	5	2	2	2	2	2	2	2	5	1	5	5	5
203	24	Female	4	5	5	2	2	4	3	2	2	4	4	4	4	2	2	2	2	4	4	4	5	1	3	4	4
204	22	Male	4	5	3	1	2	4	5	1	2	3	4	1	1	2	2	2	2	5	5	4	4	3	1	5	5
205	23	Female	4	4	4	1	2	2	2	2	2	4	4	5	5	1	1	1	1	4	4	1	3	3	5	5	5
206	21	Female	4	5	4	2	2	4	4	3	3	5	5	5	5	1	1	1	1	4	4	2	2	4	5	5	5
207	21	Female	4	4	3	2	2	3	3	2	2	5	5	4	4	1	1	1	1	3	3	1	5	1	1	5	2
208	21	Female	4	2	2	4	4	5	5	3	3	2	2	4	4	3	3	3	3	4	2	4	4	2	2	4	4
209	21	Male	4	4	3	4	5	5	5	2	2	5	5	2	2	2	2	4	4	5	4	5	4	2	4	5	5
210	22	Female	4	3	3	4	4	5	5	2	2	5	5	4	4	3	3	5	5	5	2	3	5	2	2	5	3
211	21	Male	4	5	5	1	1	4	4	1	1	4	4	5	5	2	2	2	2	2	2	2	5	1	3	4	4
212	22	Female	4	5	5	2	2	3	3	1	1	2	2	5	5	1	1	1	1	2	2	3	5	1	2	5	4
213	22	Female	4	4	4	4	4	5	5	3	3	5	5	2	1	3	3	3	3	4	4	3	4	3	3	4	3
214	22	Female	4	4	5	4	5	3	5	2	2	3	3	5	5	2	2	2	2	3	3	1	5	1	5	5	5
215	26	Female	4	4	4	2	2	4	4	3	3	4	4	3	3	4	4	2	2	4	4	2	2	1	4	4	4
216	21	Male	4	2	2	4	4	4	4	4	5	5	5	3	1	2	3	4	3	5	3	3	4	3	5	5	3
217	21	Male	4	3	3	3	3	3	4	2	2	3	3	5	5	2	2	2	2	3	3	4	4	2	3	3	2
218	21	Female	4	4	2	2	2	5	5	3	4	5	5	4	1	1	1	1	1	5	3	3	3	5	4	5	5
219	21	Female	4	3	3	4	4	3	4	3	2	5	5	4	4	2	2	2	2	4	4	3	4	3	4	3	3
220	21	Male	4	3	2	2	3	4	5	1	1	5	5	5	5	1	1	1	1	2	2	2	5	2	5	5	4
221	21	Female	4	5	4	4	4	4	4	2	2	4	4	4	4	2	2	2	2	3	3	2	4	1	2	4	4
222	21	Female	4	4	3	5	4	3	3	3	4	5	5	3	3	2	2	2	2	5	4	2	2	2	2	5	3
223	22	Female	4	4	4	1	1	4	4	2	2	4	4	4	4	2	2	2	2	4	3	3	4	2	3	5	4
224	21	Female	4	4	3	2	3	4	4	2	2	4	4	4	4	2	2	2	2	4	4	2	5	1	5	5	5
225	21	Female	4	4	3	3	3	2	2	2	2	5	5	5	5	1	1	1	1	4	1	1	5	2	5	5	5
226	22	Female	4	3	3	2	2	4	4	2	2	4	4	2	2	4	4	2	2	4	4	2	5	1	5	5	5
227	22	Female	4	4	3	2	5	5	3	2	4	5	5	4	2	2	2	1	2	5	5	1	1	4	5	5	5
228	22	Female	4	3	4	4	2	2	4	3	3	4	4	4	4	2	2	2	2	4	4	4	2	2	4	4	4
229	22	Female	4	4	4	2	2	5	5	2	2	5	5	4	4	2	2	2	2	2	2	4	5	2	3	2	2
230	20	Male	4	5	4	2	2	4	4	1	1	4	4	2	2	1	1	1	1	4	4	3	5	1	4	5	5
231	22	Female	4	4	2	4	5	5	5	4	5	5	5	3	3	2	2	2	2	4	3	2	5	1	5	5	5
232	22	Male	4	5	4	5	5	3	3	1	1	5	5	1	1	1	1	1	1	5	5	1	3	1	3	5	1
233	22	Female	4	4	4	2	2	4	4	2	2	4	4	4	4	2	2	2	2	4	4	2	3	2	4	4	4
234	25	Female	4	4	3	1	2	2	2	2	2	4	4	5	4	2	2	2	2	2	2	4	5	1	4	4	2
235	22	Female	4	4	4	2	2	2	2	2	2	4	4	5	5	1	1	1	1	4	4	1	5	1	4	5	5
236	22	Female	4	4	4	2	2	3	4	1	1	5	5	4	4	1	1	1	1	1	1	1	4	1	5	5	5
237	21	Female	4	3	4	2	2	4	4	2	2	4	4	3	2	3	3	3	3	4	4	2	3	3	4	5	5
238	22	Female	4	4	4	2	4	5	5	1	1	4	5	4	4	3	3	3	3	2	2	5	2	4	2	5	5
239	21	Female	4	5	4	2	2	3	3	3	2	5	5	2	2	3	3	3	3	5	5	3	3	1	4	5	5
240	21	Male	4	4	3	5	3	4	3	2	3	5	5	1	1	1	1	1	1	5	5	4	5	2	4	3	3
241	22	Female	4	4	4	2	1	1	2	1	2	5	5	5	5	2	2	1	1	5	5	1	3	5	5	5	4
242	29	Female	4	3	3	3	3	5	5	4	4	4	4	2	2	3	3	3	3	4	4	4	3	3	2	4	4
243	21	Female	4	5	5	1	1	5	5	3	3	5	5	4	3	1	1	1	1	4	1	5	5	1	1	5	5
244	35	Male	4	5	4	4	4	5	3	1	1	5	5	5	5	2	2	4	4	4	2	2	5	4	4	4	3
245	22	Female	4	3	2	3	3	4	4	2	2	4	4	3	3	2	4	2	2	4	2	4	4	2	3	4	4
246	21	Female	4	4	3	2	2	5	5	2	2	5	5	4	4	2	2	2	2	4	4	3	2	3	5	5	4
247	21	Female	4	5	5	2	2	4	4	2	2	5	5	2	2	2	2	2	2	3	3	2	4	2	2	4	5
248	22	Female	4	4	4	2	2	4	4	2	2	4	4	4	4	3	3	3	3	4	4	3	5	1	4	4	4
249	22	Female	4	4	4	2	2	4	4	2	2	4	4	4	4	2	2	2	2	3	2	2	4	2	4	5	5
250	26	Female	4	4	4	2	2	3	3	2	2	4	4	3	3	2	4	4	2	2	2	2	5	2	5	5	5
251	27	Female	4	4	3	3	3	5	5	2	2	5	5	3	3	5	5	2	2	5	3	2	5	3	2	5	5
252	23	Female	4	4	4	3	5	4	4	2	2	4	4	2	2	2	2	2	2	4	4	2	5	1	4	5	4
253	22	Female	4	3	3	2	2	5	5	2	2	5	5	2	2	2	2	2	2	5	5	5	5	2	5	5	5
254	22	Female	4	5	5	1	1	4	4	1	1	5	5	1	1	1	1	1	1	5	5	1	5	1	4	5	5
255	21	Male	4	5	5	2	4	5	5	3	3	5	5	5	4	1	1	1	1	3	2	1	4	3	5	5	5
256	22	Female	4	4	4	2	2	4	4	3	3	4	4	4	4	2	2	2	2	5	5	1	3	3	4	4	4
257	22	Female	4	4	4	2	2	4	4	3	3	4	4	4	4	2	2	2	2	5	5	1	3	3	4	4	4
258	22	Male	4	5	5	1	1	2	2	1	1	4	4	3	2	1	1	1	1	4	3	4	4	3	4	4	4
259	22	Male	4	4	4	4	4	2	3	2	2	4	4	4	4	2	2	2	2	3	3	2	3	3	4	4	3
260	22	Female	4	4	4	3	3	5	5	3	3	5	5	4	4	1	1	1	1	2	2	2	3	2	5	5	4
261	22	Female	4	4	4	3	3	5	5	3	3	5	5	4	4	2	2	2	2	4	4	2	4	2	4	4	4
262	27	Male	4	2	2	4	3	5	5	5	5	5	3	1	1	1	1	1	1	4	3	4	2	4	3	1	1
263	23	Male	5	4	4	2	4	4	4	1	1	4	4	1	2	1	1	4	4	4	4	4	4	1	4	4	5
264	24	Female	5	2	2	4	4	5	5	5	5	5	5	1	1	1	1	1	1	4	4	1	1	4	5	3	4
265	21	Male	5	4	4	2	2	5	5	3	3	4	4	3	4	2	2	3	3	4	4	3	3	3	4	4	3
266	25	Female	5	4	4	2	2	4	4	2	2	5	5	3	3	3	3	3	3	4	4	2	2	4	4	4	4
267	29	Female	5	2	4	4	2	5	5	3	3	5	5	1	3	3	3	3	3	3	3	4	2	4	5	4	5
268	23	Female	5	2	4	4	2	4	4	5	4	3	4	4	4	2	2	2	2	2	2	2	2	4	4	4	3
269	23	Female	5	5	4	1	1	2	2	1	1	5	5	4	4	3	3	3	3	4	4	2	4	2	3	4	4
270	23	Male	5	3	2	4	3	4	5	5	5	5	5	3	3	3	3	3	3	5	5	4	5	1	5	5	4
271	22	Female	5	5	4	2	3	2	5	1	1	4	4	4	4	2	2	2	2	4	2	2	3	1	5	4	4
272	22	Female	5	4	3	2	2	5	5	2	2	5	5	5	5	1	1	1	1	2	2	1	2	2	4	4	5
273	23	Female	5	3	3	4	4	4	4	3	4	4	4	2	2	3	3	3	3	4	2	3	3	3	4	4	4
274	23	Male	5	4	3	4	5	2	4	2	2	5	5	5	5	1	1	1	1	3	3	3	3	5	5	5	4
275	22	Female	5	4	2	4	5	4	4	4	5	4	4	2	2	4	4	4	4	5	5	2	2	2	4	4	2
276	26	Female	5	3	3	3	3	5	5	4	4	5	5	4	4	2	2	2	2	5	5	5	5	1	5	5	5
277	23	Female	5	4	4	2	2	4	4	1	1	4	4	5	5	1	1	1	1	4	4	2	5	1	5	5	5
278	25	Female	5	4	4	2	2	4	5	1	1	4	4	5	5	2	2	2	2	4	4	2	3	3	4	4	4
279	23	Male	5	2	2	5	5	5	5	5	5	5	5	4	2	4	5	4	2	4	2	2	3	4	4	5	5
280	22	Male	5	5	4	5	4	4	5	1	2	4	5	5	5	1	2	2	1	5	5	5	5	3	4	4	3
281	23	Female	5	5	4	2	2	4	4	2	2	4	4	5	5	1	1	1	1	4	4	1	3	3	4	4	5
282	24	Female	5	4	3	4	4	4	4	2	2	4	4	2	2	2	2	2	2	4	4	3	4	1	5	5	4
283	23	Male	5	5	5	2	1	3	4	2	2	4	4	5	5	1	1	1	1	3	3	1	4	4	5	5	5
284	22	Female	5	4	4	3	4	3	3	2	3	4	4	4	3	3	3	2	2	4	4	3	4	2	4	5	3
285	23	Female	5	4	4	3	3	4	5	2	2	4	5	4	3	1	2	4	2	4	2	2	2	3	4	5	4
286	35	Male	5	4	4	2	2	3	3	2	2	5	5	4	4	2	2	2	2	3	3	2	5	1	5	4	4
287	23	Male	5	4	4	3	4	5	4	2	2	5	5	4	4	3	3	3	3	5	4	3	3	4	5	5	5
288	22	Female	5	5	4	4	5	3	3	1	1	4	5	4	4	2	2	2	2	4	3	3	2	2	5	5	5
289	22	Female	5	4	4	3	3	2	3	2	2	5	5	3	3	3	3	3	3	4	4	3	5	1	5	5	5
290	23	Female	5	5	4	2	2	2	4	1	1	1	2	3	3	3	3	3	3	3	3	1	5	1	4	4	5
291	22	Female	5	4	3	3	2	3	3	2	2	4	4	4	4	2	2	2	2	3	2	1	3	3	3	4	4
292	23	Female	5	4	4	2	2	4	4	1	1	4	4	5	5	1	1	1	1	3	3	1	3	1	2	4	2
293	22	Female	5	5	4	3	3	2	3	2	2	4	4	5	4	2	2	3	3	2	2	1	3	2	3	4	3
294	22	Female	5	5	5	1	1	2	4	1	1	4	4	4	4	2	2	2	2	2	2	3	3	2	5	5	4
295	22	Female	5	4	3	4	4	4	4	2	2	4	4	4	3	2	2	2	2	3	3	2	5	4	4	4	4
296	23	Female	5	4	3	2	3	5	5	2	2	5	5	4	4	3	3	2	2	5	5	3	4	3	4	5	5
297	22	Female	5	4	3	3	4	2	5	2	2	5	5	3	3	2	2	2	2	4	3	2	5	2	5	4	4
298	22	Female	5	4	4	2	2	3	3	4	4	5	5	5	5	2	2	2	2	2	2	5	5	5	5	5	5
299	24	Female	5	5	5	3	2	3	3	2	2	5	5	5	5	5	5	2	2	5	3	2	5	1	5	5	5
300	23	Female	5	4	4	2	2	3	3	1	1	4	4	5	5	1	1	1	1	2	1	2	5	2	2	3	5
301	22	Female	5	4	4	5	4	2	1	3	2	3	4	5	5	2	4	1	1	2	2	2	3	2	4	4	5
302	22	Male	5	4	4	2	2	4	5	1	1	5	5	1	3	2	4	1	1	4	3	3	5	1	4	4	4
303	22	Female	5	5	5	5	2	3	3	1	1	5	5	5	5	1	1	3	3	3	3	3	5	2	5	5	5
304	23	Female	5	4	4	5	5	3	3	3	3	4	4	4	4	4	4	2	2	3	3	1	4	3	5	4	5
305	22	Female	5	4	4	4	4	4	4	2	2	4	4	4	4	3	3	3	3	4	4	3	2	4	3	4	5
306	24	Female	5	2	2	4	4	5	5	5	5	5	5	3	3	3	3	3	3	5	5	1	5	2	5	5	2
307	23	Female	5	3	3	4	4	5	5	5	5	5	5	5	5	1	1	1	1	4	2	5	2	2	5	5	4
308	22	Female	5	4	4	3	3	4	4	3	3	4	4	4	4	1	1	1	1	4	4	2	4	3	1	5	5
309	23	Female	5	4	3	3	2	4	4	1	1	3	3	4	4	2	2	1	1	5	3	2	5	1	4	4	4
310	22	Female	5	3	2	2	2	5	5	1	1	5	5	4	4	2	2	2	2	3	3	4	4	2	4	4	2
311	23	Male	5	4	4	4	4	3	3	2	2	4	4	5	5	3	3	1	1	3	3	2	4	2	4	4	2
312	22	Male	5	4	1	5	3	4	1	5	5	5	5	5	5	3	3	3	3	4	4	1	1	2	4	5	5
313	24	Female	5	3	2	4	5	4	5	4	5	5	5	4	4	2	2	2	2	5	5	2	5	1	5	3	3
314	25	Female	5	4	4	2	4	2	4	2	2	5	5	2	2	2	3	4	4	5	2	1	5	1	5	5	1
315	22	Female	5	4	3	4	4	5	5	3	3	4	4	5	4	2	2	2	2	2	2	2	2	2	5	5	5
316	28	Female	5	4	4	2	2	3	3	2	2	4	4	3	4	2	2	2	2	4	2	2	3	3	5	4	4
317	25	Female	5	4	3	2	2	5	5	3	3	5	5	1	1	1	1	1	1	4	4	4	3	2	5	5	5
318	24	Female	5	5	5	2	2	2	2	1	1	3	3	5	5	2	2	2	2	2	2	2	5	2	2	4	4
319	27	Female	5	4	3	4	3	3	5	3	5	5	5	2	1	2	1	2	1	3	3	4	1	4	5	5	5
320	23	Male	5	1	1	5	5	5	5	4	4	5	5	3	3	4	3	1	1	5	5	5	1	4	5	5	5
321	22	Female	5	4	3	2	4	4	4	2	3	5	5	4	3	3	3	3	3	4	4	2	5	1	5	5	5
322	23	Female	5	4	3	4	3	4	4	2	2	4	4	4	4	2	2	2	2	3	3	4	4	1	3	5	4
323	23	Female	5	4	4	3	3	4	4	3	3	3	3	4	4	4	4	2	2	3	3	3	3	2	4	4	4
324	22	Female	5	4	3	2	4	3	4	2	2	4	4	5	4	2	2	1	1	4	2	3	3	3	3	4	3
325	22	Female	5	3	4	1	1	4	4	1	1	4	4	2	2	2	2	2	2	3	3	2	2	2	4	5	5
326	22	Female	5	4	4	1	1	5	5	3	3	5	5	4	4	1	1	1	1	5	5	5	5	1	1	5	5
327	23	Female	5	4	3	2	3	2	4	2	2	5	5	3	2	4	4	3	3	4	2	4	5	1	4	4	3
328	23	Female	5	4	4	3	4	2	4	5	5	5	5	4	2	3	3	3	3	4	3	3	4	2	4	4	4
329	23	Female	5	4	4	4	2	4	4	2	2	4	4	4	4	2	2	2	2	4	3	2	4	2	4	4	4
330	22	Female	5	5	5	2	2	3	3	3	3	5	5	5	5	1	1	1	1	3	3	1	3	2	3	5	5
331	22	Female	5	4	4	3	4	3	2	2	2	4	4	4	3	2	2	2	2	3	3	2	4	2	4	4	4
332	23	Female	5	4	3	4	4	5	5	2	3	5	5	3	3	5	5	1	1	5	2	5	5	2	5	5	3
333	23	Female	5	5	4	2	2	4	4	3	3	5	4	3	3	2	2	2	2	4	4	2	2	3	4	4	5
334	23	Female	5	3	3	3	4	5	5	3	3	5	5	2	2	2	2	2	2	4	4	2	3	1	3	5	4
335	23	Male	5	5	5	1	3	2	3	1	1	4	4	5	5	1	1	1	1	3	3	2	2	4	4	4	5
336	23	Male	5	2	1	4	5	5	5	5	5	4	4	1	1	3	3	3	3	4	4	2	1	4	5	4	4
337	22	Female	5	3	3	5	5	5	5	2	2	5	5	3	3	3	3	2	2	5	5	4	4	2	5	5	5
338	28	Female	5	3	3	5	5	5	5	4	4	5	5	5	5	1	1	1	1	5	5	5	5	1	5	5	5
339	35	Female	5	3	4	2	2	5	4	4	2	5	5	4	4	1	1	1	1	1	1	1	2	2	4	4	2
340	23	Female	5	4	5	2	1	5	5	1	1	5	5	5	5	1	1	1	1	1	1	1	3	2	4	5	5
341	22	Female	5	4	4	5	4	5	5	3	3	5	5	3	4	3	3	3	3	4	2	2	2	2	4	5	4
342	23	Female	5	4	4	4	4	4	4	4	4	5	5	3	3	3	3	3	3	4	4	3	3	3	4	4	4
343	23	Female	5	3	4	3	3	4	4	4	4	4	4	4	4	3	3	3	3	3	3	3	3	3	4	4	4
344	23	Female	5	5	5	2	3	4	4	2	2	3	3	5	5	2	2	2	2	4	4	2	3	2	3	4	5
345	24	Female	5	4	3	2	2	5	5	2	2	5	5	1	1	1	1	1	1	4	4	2	3	3	4	4	5
346	23	Female	5	4	4	5	3	5	5	2	2	5	5	2	2	2	2	2	2	3	3	4	5	1	5	5	5
347	23	Female	5	5	5	4	4	3	3	4	3	4	4	3	3	2	2	2	2	5	5	1	4	4	4	4	2
348	22	Female	5	3	3	3	3	3	3	3	3	3	3	3	3	3	3	3	3	3	3	3	3	3	3	3	3
349	23	Female	5	5	5	4	4	3	3	4	3	4	4	3	3	2	2	2	2	5	5	1	4	4	4	4	4
350	22	Female	5	4	4	5	3	5	5	2	2	5	5	2	2	2	2	2	2	4	3	4	5	1	5	5	5
351	23	Female	5	4	3	2	2	5	5	2	2	5	5	1	1	1	1	1	1	4	4	2	3	3	4	4	5
352	23	Female	5	4	4	3	3	4	4	2	2	5	5	2	2	1	1	1	1	4	3	3	5	1	5	5	5
353	23	Male	5	4	4	3	3	4	4	2	2	4	4	1	1	1	1	2	2	5	4	3	2	1	5	5	5
354	23	Female	5	3	3	2	2	4	4	2	2	4	4	3	3	3	3	3	3	5	4	3	4	2	5	5	5
355	23	Female	5	4	4	3	3	4	4	2	2	5	5	2	2	2	2	2	2	5	4	2	5	1	5	5	5
356	23	Male	5	4	4	3	3	4	4	2	2	4	5	2	2	2	2	2	2	5	4	2	4	1	5	5	5
357	23	Male	5	3	2	5	5	5	5	3	3	5	5	1	4	3	2	1	1	4	4	4	3	3	5	5	5
358	23	Male	5	3	3	2	2	4	4	3	3	4	4	4	4	3	3	2	2	2	2	4	3	2	2	2	2
359	23	Female	5	4	4	4	4	4	4	3	3	3	3	4	4	3	3	3	3	3	3	2	5	2	3	4	4
360	22	Male	5	4	4	3	3	3	3	2	2	4	4	3	3	3	3	3	3	4	3	2	4	2	3	4	4
361	23	Female	5	5	4	1	1	2	2	1	1	4	4	2	2	3	3	3	3	4	2	4	3	1	4	5	5
362	22	Male	5	5	4	1	1	5	5	3	3	5	5	3	3	3	3	3	3	4	4	3	3	2	3	5	5
363	23	Male	5	4	2	3	2	4	4	2	2	4	2	5	1	2	2	2	2	4	4	4	5	3	4	5	4
364	23	Male	5	4	2	3	2	4	4	2	2	4	2	5	1	2	2	2	2	4	4	4	5	3	4	5	4
365	23	Female	5	3	3	1	1	5	5	2	2	5	5	2	2	2	2	2	2	4	4	1	3	3	5	5	3
366	24	Male	6	2	1	3	5	5	5	4	5	5	5	1	1	3	3	1	1	1	1	1	1	5	5	4	1
367	23	Female	6	4	4	4	4	5	5	4	4	5	5	2	2	5	5	3	1	5	1	4	5	2	2	5	4
368	23	Male	6	5	5	1	1	4	4	1	1	3	3	2	2	1	1	1	1	4	4	2	3	3	5	5	5
369	25	Female	6	3	4	4	5	4	4	3	3	5	5	4	4	2	2	2	2	4	3	2	2	4	4	4	3
370	24	Male	6	4	2	3	5	2	4	2	4	4	4	5	3	1	1	4	4	4	2	3	3	3	3	3	3
371	24	Male	6	3	3	4	4	5	5	3	3	5	5	1	1	1	1	1	1	4	4	3	5	2	5	5	3
372	23	Female	6	4	4	3	2	1	1	2	2	3	3	5	5	1	1	1	1	5	5	1	5	1	5	5	5
373	24	Female	6	4	2	4	4	4	5	3	4	5	5	4	2	3	3	3	3	4	3	3	4	2	1	4	2
374	25	Female	6	5	5	1	1	4	5	1	1	5	5	5	5	1	1	1	1	5	5	5	4	2	3	5	5
375	23	Male	6	5	4	1	4	2	2	2	3	5	5	4	3	3	3	2	2	5	5	5	4	4	5	5	4
376	26	Male	6	4	4	2	2	3	3	2	2	5	4	2	2	4	4	2	2	3	3	3	2	1	5	5	5
377	25	Male	6	4	4	2	2	4	4	2	2	5	5	3	3	2	2	2	2	5	5	2	5	2	4	5	5
378	35	Female	6	4	4	2	4	3	3	2	3	4	4	3	3	3	4	4	3	4	2	3	4	2	4	5	4
379	23	Male	6	3	2	2	3	3	3	4	4	4	4	2	2	4	3	1	1	4	4	3	3	4	3	3	1
380	27	Female	6	5	4	3	3	4	4	1	1	1	1	5	4	1	1	1	1	1	1	1	5	2	4	4	5
381	24	Female	6	4	4	4	2	2	2	1	1	3	3	2	2	2	2	2	2	5	5	2	3	3	1	3	3
382	24	Male	6	2	1	3	5	5	5	4	5	5	5	1	1	3	3	1	1	1	1	1	1	5	5	4	1
383	23	Female	6	4	3	2	3	4	4	3	2	5	5	5	5	2	2	2	2	4	4	4	4	2	3	4	4
384	31	Female	6	4	3	4	5	4	5	2	2	5	5	4	4	2	2	1	1	4	4	2	4	2	4	4	4
385	23	Male	6	4	2	4	4	2	2	2	2	5	5	4	4	3	3	3	3	5	5	3	4	1	4	5	3
386	23	Female	6	4	3	2	2	2	2	4	4	5	5	4	4	2	2	2	2	4	3	2	4	2	4	4	4
387	23	Female	6	5	4	4	4	4	5	2	4	5	5	4	4	2	2	2	2	4	4	2	5	2	5	5	5
388	23	Female	6	4	4	3	3	3	3	2	2	5	5	4	4	2	2	2	2	3	3	3	2	5	4	4	3
389	30	Male	6	3	4	5	5	3	3	3	2	4	4	4	4	3	3	3	3	3	3	3	3	3	4	4	3
390	23	Male	6	5	5	2	2	1	1	1	1	3	3	5	5	2	2	2	2	2	2	1	5	2	3	5	3
391	24	Male	6	2	1	5	5	3	3	4	5	5	5	3	1	1	1	1	1	5	4	5	2	5	2	5	5
392	24	Female	6	4	3	4	4	2	2	2	2	4	4	4	3	2	2	2	2	4	2	2	2	2	4	4	4
393	23	Male	6	4	3	4	5	3	5	4	4	4	5	5	5	1	1	1	1	2	2	5	2	1	5	5	5
394	23	Male	6	3	2	4	5	3	4	1	1	3	3	5	5	1	1	1	1	1	1	1	5	1	3	4	1
395	23	Female	6	4	3	4	4	4	4	2	2	5	5	4	3	2	2	2	2	5	5	3	4	2	4	3	4
396	23	Female	6	4	4	1	1	1	1	1	1	5	5	5	5	1	1	1	1	1	1	1	5	1	3	4	4
397	24	Male	6	4	3	4	4	4	4	1	1	4	4	4	4	1	1	2	2	5	5	1	4	2	3	4	4
398	23	Female	6	3	2	4	4	4	5	3	4	4	4	3	3	2	2	2	2	2	2	2	4	4	5	5	5
399	24	Male	6	4	3	4	5	3	3	3	3	4	4	2	2	2	2	2	2	4	4	3	4	2	4	4	4
400	25	Female	6	3	3	4	4	4	4	4	4	5	5	4	4	1	1	1	1	4	4	1	5	3	4	4	4
401	23	Female	6	4	4	2	2	4	5	4	4	5	5	5	5	1	1	1	1	4	4	2	5	1	2	4	4
402	23	Female	6	4	4	2	2	4	4	3	3	4	4	5	5	2	2	2	2	4	4	2	5	1	5	5	5
403	23	Male	6	4	2	2	4	2	2	2	2	3	3	4	4	1	1	3	3	4	4	2	4	2	5	5	4
404	23	Male	6	4	3	4	4	3	3	2	2	2	2	2	2	3	3	3	3	4	3	2	4	2	2	4	2
405	23	Female	6	3	3	3	3	3	4	2	2	2	2	4	4	2	2	2	2	4	4	3	4	2	4	4	4
406	24	Female	6	4	2	2	3	2	4	2	3	4	4	4	4	2	2	2	2	4	4	1	2	4	4	4	4
407	24	Female	6	4	4	5	5	5	5	2	2	3	3	2	2	2	2	2	2	5	5	2	4	1	5	5	5
408	30	Female	6	3	3	4	4	2	2	1	1	2	2	3	3	1	1	5	5	4	4	1	5	1	3	4	3
409	24	Male	6	4	3	2	4	4	5	4	4	5	5	3	3	4	4	2	2	5	5	3	1	5	5	5	3
410	23	Male	6	4	3	2	4	4	5	4	5	5	5	5	2	3	3	3	3	4	4	2	3	3	5	5	2
411	24	Male	6	4	5	3	2	2	2	2	2	4	4	3	3	3	5	5	3	5	4	3	2	2	3	5	4
412	23	Female	6	4	4	2	3	4	5	2	2	4	4	3	2	3	4	2	2	5	3	1	5	1	4	5	5
143	23	Male	6	4	4	2	2	3	3	1	1	3	3	2	2	1	1	1	1	1	1	1	5	1	3	4	4
414	24	Female	6	2	2	4	4	5	5	3	3	5	5	1	1	1	1	1	1	5	5	3	4	3	5	5	4
415	23	Female	6	5	3	2	4	2	5	2	3	5	5	5	5	1	1	1	1	2	2	2	4	2	2	4	2
416	24	Female	6	4	3	2	2	4	4	2	2	5	5	4	3	2	2	2	2	2	2	2	2	2	3	3	3
417	24	Male	6	5	3	4	3	4	5	2	3	5	5	4	2	2	2	2	2	4	4	1	3	2	5	5	5
418	23	Male	6	4	4	3	3	3	3	2	2	5	5	5	5	2	2	2	2	4	4	4	2	4	4	4	4
419	23	Female	6	4	5	1	2	4	2	2	2	4	5	3	3	1	1	1	1	3	3	3	2	2	5	5	5
420	24	Male	6	2	1	3	4	5	5	1	1	5	5	1	1	1	1	1	1	5	5	1	3	1	5	5	5
421	23	Male	6	4	3	3	3	4	4	4	2	4	4	4	4	3	3	3	3	4	3	2	2	3	4	4	4
422	24	Male	6	4	4	3	4	4	5	2	2	4	5	3	4	4	4	3	3	4	4	3	5	2	4	4	4
423	24	Female	6	4	4	4	4	5	5	2	2	5	5	4	4	1	1	1	1	4	4	1	3	3	4	4	4
424	24	Female	6	4	4	2	3	3	5	2	2	4	4	2	2	3	3	3	3	5	5	3	4	3	4	5	3
425	24	Female	6	4	4	1	1	5	5	5	5	5	5	2	2	1	1	1	1	5	5	1	1	1	5	5	5
426	23	Female	6	3	3	4	4	5	5	3	3	5	5	4	4	2	2	2	2	4	4	2	3	3	5	5	5
427	24	Female	6	4	4	3	4	4	5	2	3	4	4	1	1	3	3	4	3	3	3	2	2	3	4	5	4
428	24	Female	6	4	4	3	3	4	5	3	3	5	5	4	4	2	2	2	2	4	4	2	4	2	4	4	3
429	24	Female	6	5	5	5	5	5	5	2	2	5	5	5	5	3	3	3	3	4	4	1	5	5	1	5	5
430	24	Female	6	2	2	4	4	4	4	3	3	4	4	4	4	2	2	2	2	4	4	2	4	2	4	4	4
431	23	Female	6	5	5	4	3	3	3	2	2	4	4	4	4	2	2	2	2	4	3	4	3	1	3	3	3
432	24	Male	6	3	2	5	5	5	5	3	3	5	5	3	3	3	3	3	3	4	4	2	4	2	4	5	3
433	23	Female	6	5	5	3	3	3	3	2	2	4	4	5	5	4	3	2	3	4	3	3	3	3	2	5	3
434	23	Female	6	4	2	4	4	5	5	5	5	5	5	2	2	4	4	4	4	4	4	2	4	2	5	5	5
435	23	Male	6	4	3	5	5	4	4	3	3	5	5	1	1	1	1	1	1	4	4	4	4	2	4	4	4
436	23	Female	6	4	4	4	4	3	3	2	2	5	5	2	2	3	3	2	2	5	5	5	4	1	4	4	5
437	22	Female	6	5	4	2	4	3	3	2	3	5	4	4	4	2	2	2	2	4	2	3	5	4	4	5	5
438	23	Male	6	3	2	3	4	3	3	2	2	3	3	4	4	1	1	1	1	3	3	1	4	1	4	4	4
439	25	Female	6	4	4	4	4	1	1	2	2	4	4	1	1	1	1	2	2	4	4	2	3	2	4	4	4
440	24	Male	6	5	2	2	4	3	3	3	4	5	5	4	2	3	4	3	3	4	2	3	4	2	4	5	4
441	23	Female	6	5	5	1	2	3	5	1	1	5	5	3	3	4	4	1	1	4	4	2	5	1	3	5	3
442	23	Female	6	2	2	4	4	5	5	3	3	4	4	3	3	3	3	3	3	4	4	3	5	1	5	5	5
443	23	Female	6	4	4	3	4	4	4	3	4	5	5	4	4	2	2	3	3	5	5	2	4	2	4	4	4
444	23	Female	6	5	5	2	2	4	4	2	2	4	4	2	2	3	3	4	4	5	5	3	5	1	5	3	4
445	24	Female	6	5	4	2	2	2	3	2	2	5	5	2	1	2	2	2	2	4	4	4	2	4	4	4	4
446	23	Female	6	4	3	4	5	5	5	3	5	5	5	5	5	1	1	1	1	4	1	1	5	2	5	5	5
447	27	Female	6	5	4	2	2	3	3	1	1	4	4	5	5	1	1	1	1	4	4	2	4	2	4	5	5
448	24	Male	6	4	4	3	3	3	3	2	2	5	5	3	3	2	2	2	2	4	4	2	3	2	2	4	4
449	23	Female	6	5	4	1	2	1	1	1	1	5	5	5	4	1	1	1	1	1	1	1	3	2	3	5	5
450	25	Female	6	4	3	4	5	4	4	2	2	5	5	1	1	1	4	1	1	5	3	4	4	2	4	5	5
451	25	Female	6	4	3	1	4	5	2	2	2	5	5	1	1	2	3	3	3	5	5	3	5	1	2	5	5
452	24	Male	6	4	2	2	4	4	5	3	3	5	5	4	4	2	2	2	2	4	4	2	5	1	5	5	3
453	24	Female	6	3	2	5	5	5	5	4	5	5	5	3	1	4	3	2	1	4	3	4	3	3	5	5	5
454	24	Male	6	4	4	3	3	4	4	2	2	4	4	2	2	2	2	2	2	5	4	3	4	2	5	5	5
455	24	Female	6	4	4	3	3	5	5	1	1	5	5	2	2	2	2	2	2	5	4	2	5	2	5	5	5
456	23	Female	6	4	4	3	3	4	4	1	1	5	5	2	2	2	2	2	2	5	3	2	4	2	5	5	5
457	24	Female	6	4	4	2	3	2	4	2	2	5	5	4	4	1	2	1	1	5	4	2	2	2	5	4	3
458	23	Female	6	5	5	4	3	5	5	3	3	5	5	5	5	2	2	2	2	4	4	1	5	1	5	5	4
459	24	Female	6	4	4	5	4	5	5	2	3	5	5	2	2	1	1	3	3	3	3	1	3	2	3	4	4
460	24	Female	6	4	4	2	2	4	4	2	2	5	5	2	2	2	2	2	2	4	3	2	4	2	5	5	5
461	32	Female	6	4	4	2	2	3	3	2	2	5	5	4	3	2	2	2	2	3	3	3	3	3	4	4	4
462	24	Male	6	4	4	3	3	4	4	1	1	5	5	2	2	2	2	2	2	5	3	2	3	3	4	4	4
